# Supplementary material for: Increased Plasma Soluble PD-1 Concentration Correlates with Disease Progression in Patients with Cancer Treated with Anti-PD-1 Antibodies
Source: Biomedicines. 2021 Dec 16;9(12):1929. doi: 10.3390/biomedicines9121929 (PMC8698555; doi:10.3390/biomedicines9121929)
Supplement: Supplementary file 1 [file biomedicines-09-01929-s001.zip]

Archive with 4 entries (4 files):
- biomedicines-146406 supplementary Figure S1.pdf
- biomedicines-146406 supplementary Figure S2.pdf
- biomedicines-146406 Supplementary Table S1.xlsx
- biomedicines-146406 Supplementary Table S2.xlsx
