# Supplementary material for: Increased Plasma Soluble PD-1 Concentration Correlates with Disease Progression in Patients with Cancer Treated with Anti-PD-1 Antibodies
Source: Biomedicines. 2021 Dec 16;9(12):1929. doi: 10.3390/biomedicines9121929 (PMC8698555; doi:10.3390/biomedicines9121929)
Supplement: Supplementary file 1 [file biomedicines-09-01929-s001.zip › biomedicines-146406 Supplementary Table S1.xlsx]

## Sheet: ★Table1
	Table S1. General information on healthy controls.
	No.	Sex	Age, years	Past hisotry	Anti-cancer treatment history	Steroid/Immunosuppressants administration	sPD-1 concentration (pg/mL)
	1	M	45	None	Never	None	N.D.
	2	M	29	None	Never	None	119.293
	3	M	39	None	Never	None	9977.78
	4	F	45	None	Never	None	1728.83
	5	F	44	None	Never	None	557.18
	6	M	47	None	Never	None	N.D.
	F; female, M; ,male, N.D.; not detected. It indicates below the method detection limit.
