# Supplementary material for: Increased Plasma Soluble PD-1 Concentration Correlates with Disease Progression in Patients with Cancer Treated with Anti-PD-1 Antibodies
Source: Biomedicines. 2021 Dec 16;9(12):1929. doi: 10.3390/biomedicines9121929 (PMC8698555; doi:10.3390/biomedicines9121929)
Supplement: Supplementary file 1 [file biomedicines-09-01929-s001.zip › biomedicines-146406 Supplementary Table S2.xlsx]

## Sheet: Sheet1
Table S2. sPD-1 concentrations as median and interquartile range for each group.
Quantile		Minimum	0.25	Median	0.75	Maximum
sPD-1 concentration (pg/mL)	After 2 cycles	1276.05	3584.15	6319.87	7909.08	35479.6
	After 4 cycles	1625.91	4037.88	5853.93	20221	69979.4
	Healty control	119.293	228.765	1143.01	7915.55	9997.78
	Pre-ICI	7.41772	110.119	386.353	1959.76	28352.4
